# Supplementary material for: Molecular Diversity and Population Structure of a Worldwide Collection of Cultivated Tetraploid Alfalfa (Medicago sativa subsp. sativa L.) Germplasm as Revealed by Microsatellite Markers
Source: PLoS One. 2015 Apr 22;10(4):e0124592. doi: 10.1371/journal.pone.0124592 (PMC4406709; doi:10.1371/journal.pone.0124592)
Supplement: S1 Table — (XLSX) [file pone.0124592.s004.xlsx]

## Sheet: Sheet1
S1 Table. List of materials used in the study
Code	Accession No.	Collected in	Improvement status	Cultivar name	No.of genotypes sampled
1	CF032060	China	Cultivar	Gongnong No.2	8
2	CF005400	China	Landrace	Aohan	8
3	CF000028	China	Landrace	Baoding	8
4	CF032020	China	Cultivar	Zhongmu No.1	8
5	CF037901	China	Cultivar	Gannong No.5	8
6	CF001171	China	Landrace	Daye	8
7	CF002722	China	Cultivar	Xinmu No.2	8
8	CF003223	China	Landrace	Pianguan	8
9	CF005567	China	Landrace	Longzhong	8
10	PI434596	Japan	Breeding material		4
11	PI256337	Pakistan	Uncertain		4
12	PI445874	Pakistan	Landrace		4
13	PI163107	India	Cultivated material		4
14	PI179702	India	Cultivated material	LACHAKA	4
15	PI180303	India	Landrace	LAGHKA	4
16	PI208115	Afghanistan	Cultivated material		4
17	PI211609	Afghanistan	Landrace		4
18	PI212104	Afghanistan	Landrace		4
19	PI198963	Cyprus	Uncertain		4
20	PI167068	Turkey	Landrace		4
21	PI170532	Turkey	Landrace		4
22	PI170551	Turkey	Cultivar	YONCA	4
23	PI171720	Turkey	Landrace		4
24	PI172985	Turkey	Uncertain		4
25	PI178982	Turkey	Landrace		4
26	PI182240	Turkey	Uncertain		4
27	4P550	Syria	Landrace		4
28	4P556	Syria	Landrace		4
29	PI502474	Armenia	Wild material		4
30	PI217648	Iraq	Uncertain		4
31	PI201863	Iran	Uncertain		4
32	PI243224	Iran	Cultivated material		4
33	PI440517	Kazakhstan	Wild material		4
34	PI502459	Kazakhstan	Wild material	TASHKENTSKAYA 1728	4
35	PI486209	Uzbekistan	Cultivar	LUZON W:S ALFA	4
36	PI215671	Sweden	Cultivar		4
37	PI258756	Russia	Cultivar		4
38	PI202731	Spain	Landrace		4
39	PI210763	Spain	Cultivated material		4
40	PI244317	Spain	Uncertain		4
41	PI420400	Spain	Uncertain		4
42	PI206574	Greece	Uncertain		4
43	PI206110	France	Cultivar	ORCHESIENNE	4
44	PI206111	France	Cultivar	ORMELONG	4
45	PI286380	France	Cultivar	EUVER	4
46	PI418217	France	Cultivar	VELA	4
47	PI435317	Canada	Cultivar	TREK	4
48	PI442810	Canada	Cultivar		4
49	PI452482	Canada	Uncertain	GRIMM	4
50	PI468008	Canada	Landrace		4
51	PI467926	USA	Landrace		4
52	PI467929	USA	Landrace		4
53	PI467910	USA	Landrace		4
54	PI467916	USA	Landrace		4
55	PI467917	USA	Landrace		4
56	PI467922	USA	Landrace		4
57	PI467901	USA	Landrace		4
58	PI422246	Mexico	Landrace	ATLIXSCO	4
59	PI422516	Venezuela	Landrace	VENEZUELA	4
60	PI205634	Argentina	Uncertain		4
61	PI434600	Argentina	Cultivar	FORTIN PERGAMINO	4
62	PI458916	Argentina	Cultivar	PAINE	4
63	PI478448	Bolivia	Cultivated material		4
64	PI172188	Peru	Cultivar	CURIBAYA	4
65	PI247789	Peru	Cultivar	MOCHE	4
66	PI478539	Peru	Landrace	Boba San Pedro	4
67	PI478572	Peru	Landrace	Jequetepeque	4
68	PI478565	Peru	Landrace	Agua Salada	4
69	PI208683	Algeria	Uncertain		4
70	PI435231	Egypt	Cultivated material		4
71	4P340	Libya	Landrace		4
72	PI516800	Morocco	Landrace		4
73	PI516824	Morocco	Landrace		4
74	PI516902	Morocco	Landrace		4
75	4P406	Sudan	Landrace		4
