# Supplementary material for: Molecular Diversity and Population Structure of a Worldwide Collection of Cultivated Tetraploid Alfalfa (Medicago sativa subsp. sativa L.) Germplasm as Revealed by Microsatellite Markers
Source: PLoS One. 2015 Apr 22;10(4):e0124592. doi: 10.1371/journal.pone.0124592 (PMC4406709; doi:10.1371/journal.pone.0124592)
Supplement: S2 Table — (XLSX) [file pone.0124592.s005.xlsx]

## Sheet: Sheet1
S2 Table. Summary of genetic diversity based on 85 SSR loci of 336 alfalfa genotypes
Published Names	Chromesome	Position (cM)	Primers sequnces	Number of alleles	Expected Heterozygosity	PIC	Map references
bf228	1	4.776	F:ATTAGAAGCTCCGTTACCGTCA R:ATAACCAACTCCAAACCACACC	11	0.658	0.589	Li et al. 2011; Narasimhamoorthy et al. 2012; Sledge et al. 2005
bg242	1	5.861	F:CGACCTATGACAAATCGAACAC R:TTTGAATCCACCACCAACAAC	8	0.709	0.674	Li et al. 2011; Narasimhamoorthy et al. 2012; Sledge et al. 2005
bi89	1	6.381	F:TGGTTACTATTCCCACCATCATC R:GTTTTGTCGTTGTGGAGTTTCA	6	0.624	0.55	Li et al. 2011; Narasimhamoorthy et al. 2012; Sledge et al. 2005
bf171	1	6.485	F:CACTAGCTTCCACCCTTTGAAT R:AGTACCAACAACACCATCATCG	10	0.437	0.383	Li et al. 2011; Narasimhamoorthy et al. 2012; Sledge et al. 2005
bf249	1	6.495	F:CGACCTATGACAAATCGAACAC R:TCAATCCTTTGAATCCACCAC	7	0.698	0.661	Li et al. 2011; Narasimhamoorthy et al. 2012; Sledge et al. 2005
bg208	1	34.043	F:ACACCTCGAACAAGATTCATCC R:AGTAACCGCGAACCAAAGAGTA	9	0.551	0.493	Li et al. 2011; Narasimhamoorthy et al. 2012; Sledge et al. 2005
bg234	1	34.718	F:GCTGGAATACACCAAGCATGA R:GCAACATACCATCCCCTAAAAG	16	0.515	0.5	Li et al. 2011; Narasimhamoorthy et al. 2012; Sledge et al. 2005
aj388952	1	52.173	F:TCAATGGCGAACACTTTCAC R:GGAAGAGGGAGAAGGAGATGA	11	0.808	0.784	Li et al. 2011; Narasimhamoorthy et al. 2012; Sledge et al. 2005
al369471	1	59.81	F:AACCAGTGAGTGGATGTGGTC R:GTGAAAACCCTTAGCACCGA	21	0.645	0.596	Li et al. 2011; Narasimhamoorthy et al. 2012; Sledge et al. 2005
aw394	1	61.897	F:AGGATGATGTGGAAGGAAGAAA R:TTGCTAGAGCCTTAAACCCTGT	7	0.414	0.39	Li et al. 2011; Narasimhamoorthy et al. 2012; Sledge et al. 2005
bi54	1	62.217	F:ACCACCACCACCTTACTCTCC R:TTGTCAAACTCCACAACAGACC	7	0.697	0.646	Li et al. 2011; Narasimhamoorthy et al. 2012; Sledge et al. 2005
bf650422	1	62.753	F:ACAACAACGATGGACAACGA R:CAGGCATTGGTGGAAACAGT	16	0.677	0.623	Li et al. 2011; Narasimhamoorthy et al. 2012; Sledge et al. 2005
1h03.aatt.4-1	1	62.899	F:TGATTCAAGGATGGGAAAGC R:TGTCTTCCGTGGTCTCACTG	5	0.579	0.514	Li et al. 2011; Narasimhamoorthy et al. 2012; Sledge et al. 2005
mtic95	1	64.173	F:AAAGGTGTTGGGTTTTGTGG R:AGGAAGGAGAGGGACGAAAG	13	0.709	0.665	Li et al. 2011; Narasimhamoorthy et al. 2012; Sledge et al. 2005
aw350	1	64.427	F:GAACCTCTTCTTCTCTCACACAA R:AAGCATCGAACGGATGTAATTG	17	0.741	0.715	Li et al. 2011; Narasimhamoorthy et al. 2012; Sledge et al. 2005
aw774443	1	64.721	F:ATTCGCAGTGAGCTGATCCT R:GACATTTGCAGACCACCATT	14	0.718	0.672	Li et al. 2011; Narasimhamoorthy et al. 2012; Sledge et al. 2005
bg647796	1	65.956	F:GCAAGAAAGCATAGGCTGAGA R:GTGAAGCTGCACGAATTTCA	16	0.677	0.631	Li et al. 2011; Narasimhamoorthy et al. 2012; Sledge et al. 2005
al381574	1	67.004	F:TGCATTGAAGCAAATTAACGA R:TCCACTTACTGGCACTGAAGG	12	0.54	0.486	Li et al. 2011; Narasimhamoorthy et al. 2012; Sledge et al. 2005
al375136	1	67.651	F:CATGTTTTTGTTTTGTTGGGG R:TTCAGCTTAGCAACAAGTCTCAA	7	0.741	0.694	Li et al. 2011; Narasimhamoorthy et al. 2012; Sledge et al. 2005
b21e13	2	16.144	F:GCCGATGGTACTAATGTAGG R:AAATCTTGCTTGCTTCTCAG	10	0.776	0.742	Li et al. 2011; Narasimhamoorthy et al. 2012; Sledge et al. 2005
mtic210	2	16.165	F:CCAAACTGGCTGTGTTCAAA R:GCGGTAAGCCTTGCTGTATG	8	0.752	0.711	Li et al. 2011; Narasimhamoorthy et al. 2012; Sledge et al. 2005
bg143	2	17.428	F:GGTAATCGTTGGCGTTGTTTAT R:TCAGGTAGTTGACGACGAAGAA	6	0.732	0.684	Li et al. 2011; Narasimhamoorthy et al. 2012; Sledge et al. 2005
mtic19	2	17.694	F:TCTAGAAAAAGCAATGATGTGAG R:ATGCAACAGAAGAAGCAAAACA	22	0.851	0.834	Li et al. 2011; Narasimhamoorthy et al. 2012; Sledge et al. 2005
aw242	2	74.079	F:CGTCACACCAACTTTATCACCA R:TTCTCCAAGAGGAGCTTAACCA	17	0.738	0.716	Li et al. 2011; Narasimhamoorthy et al. 2012; Sledge et al. 2005
mt1d06	2	74.337	F:CCATGGCTCTTTCCTACCAA R:GAAGGTTTTGGGTGGTGATG	20	0.846	0.829	Li et al. 2011; Narasimhamoorthy et al. 2012; Sledge et al. 2005
bf111	2	74.607	F:TCAGTGAGAAGGTCGTTCATGT R:TGAGAGAGAGTTCGTGGGTTG	26	0.901	0.893	Li et al. 2011; Narasimhamoorthy et al. 2012; Sledge et al. 2005
mtic451	2	75.082	F:GGACAAAATTGGAAGAAAAA R:AATTACGTTTGTTTGGATGC	22	0.876	0.866	Li et al. 2011; Narasimhamoorthy et al. 2012; Sledge et al. 2005
bf644149	2	75.717	F:CTTTTGCGAAATTTCCTTGC R:CCTTGGTGCTTCTCATGTCA	11	0.283	0.273	Li et al. 2011; Narasimhamoorthy et al. 2012; Sledge et al. 2005
aw361	3	9.079	F:GAGGAGGAAGACGATGATGTTT R:CGCTTGGGAAGGAGTAAGAG	15	0.832	0.813	Li et al. 2011; Narasimhamoorthy et al. 2012; Sledge et al. 2005
aw220	3	21.938	F:GCCACAATTTTCTCATCATCAC R:TGCTGCTGTGCCGTAGTAGATA	10	0.79	0.763	Li et al. 2011; Narasimhamoorthy et al. 2012; Sledge et al. 2005
bf641851	3	52.476	F:GAAGACACAATGAGTAGCAGAGC R:TGGCCCATGTTTCTCAGACT	23	0.882	0.87	Li et al. 2011; Narasimhamoorthy et al. 2012; Sledge et al. 2005
bf156	3	60.101	F:CGTCATCGTATTTGGAACTGAA R:TGGTCCTCATTCTTCAACAGAG	17	0.849	0.833	Li et al. 2011; Narasimhamoorthy et al. 2012; Sledge et al. 2005
aw213	3	66.011	F:ACCCTTGTGGGTTCTTCTTCTT R:CATGTACGGGGATTGTTGTTTT	20	0.843	0.825	Li et al. 2011; Narasimhamoorthy et al. 2012; Sledge et al. 2005
bg183	3	67.313	F:TATTGGGACAAAGGGGATAGG R:CTCAATGATTGGGAAACCAAGT	4	0.375	0.321	Li et al. 2011; Narasimhamoorthy et al. 2012; Sledge et al. 2005
bf257	3	68.386	F:ATGCCAGGATGGTGATACATCT R:GGATTTGGGCGTGAGACTATAC	17	0.702	0.678	Li et al. 2011; Narasimhamoorthy et al. 2012; Sledge et al. 2005
be114	3	69.521	F:CCACCTCATCACTCCGTAAAA R:ATGAAGCTGTTGTTGTTGCAGT	11	0.707	0.684	Li et al. 2011; Narasimhamoorthy et al. 2012; Sledge et al. 2005
mtic237	3	74.377	F:CCCATATGCAACAGACCTTA R:TGGTGAAGATTCTGTTGTTG	13	0.823	0.798	Li et al. 2011; Narasimhamoorthy et al. 2012; Sledge et al. 2005
be202675	4	3.808	F:CCTTAAACCCAACTCTCACTCC R:AGAACGACGAAGTGGAGGAA	7	0.564	0.507	Li et al. 2011; Narasimhamoorthy et al. 2012; Sledge et al. 2005
maa660456	4	15.48	F:GGGTTTTTGATCCAGATCTT R:AAGGTGGTCATACGAGCTCC	25	0.861	0.848	Li et al. 2011; Narasimhamoorthy et al. 2012; Sledge et al. 2005
be126	4	18.768	F:AGGAGAACGACGAGTCAACTTC R:CCTTAAACCCAACTCTCACTCC	7	0.778	0.746	Li et al. 2011; Narasimhamoorthy et al. 2012; Sledge et al. 2005
1f11.gat.5-1	4	27.989	F:TGTTCTTCCTCATTTTGGGG R:CATCATCGGAATCAGAAGCA	7	0.663	0.622	Li et al. 2011; Narasimhamoorthy et al. 2012; Sledge et al. 2005
1g05.tct.12-1	4	37.217	F:TCAGAAATTCCCTCCCATTG R:AAGAATGACGAAGAGGCGAA	7	0.552	0.487	Li et al. 2011; Narasimhamoorthy et al. 2012; Sledge et al. 2005
al84	4	48.56	F:CTGCACCCCCTAAAAATCAA R:CTCATTGCCCTTCTCACACA	18	0.664	0.624	Li et al. 2011; Narasimhamoorthy et al. 2012; Sledge et al. 2005
bi76	4	70.925	F:GGGAACGAAAGTTGGTCTTAAA R:TCCCATCACATCTTCTTCTCAC	24	0.756	0.733	Li et al. 2011; Narasimhamoorthy et al. 2012; Sledge et al. 2005
1B-12.ttc.5-1	4	73.078	F:GTCGTCGTAGAGTGGGGTGT R:GAGTGGCCATGGATTCAAAC	6	0.657	0.624	Li et al. 2011; Narasimhamoorthy et al. 2012; Sledge et al. 2005
aw347	4	74.427	F:GAACGGGTTTGCGATCTTT R:CCATGTCTCTCAATCTTCGTCA	6	0.604	0.541	Li et al. 2011; Narasimhamoorthy et al. 2012; Sledge et al. 2005
aa660573	4	74.797	F:TTCCGCCCATAGTCTTTGAC R:TAAATGTGTCCTGCGTCTGG	6	0.496	0.434	Li et al. 2011; Narasimhamoorthy et al. 2012; Sledge et al. 2005
aw267840	4	76.905	F:GGGATTCGACGCTTATTTCA R:GAAGACGGTGTTGGTAGGGA	10	0.815	0.792	Li et al. 2011; Narasimhamoorthy et al. 2012; Sledge et al. 2005
be84	4	77.246	F:TCCGAACCCTACTTCCAAATTA R:TGGGATACTGATTTTCTGCTTC	11	0.73	0.701	Li et al. 2011; Narasimhamoorthy et al. 2012; Sledge et al. 2005
aw690665	4	77.74	F:GGTTTTGGAGACATGACGGT R:GTGAAGACTTTGCGGTGGAT	9	0.739	0.692	Li et al. 2011; Narasimhamoorthy et al. 2012; Sledge et al. 2005
aw317	4	80.304	F:ACGCACATTTCCATTCTCATTC R:TTTTCGATTAGGTCGTGGATCT	4	0.335	0.294	Li et al. 2011; Narasimhamoorthy et al. 2012; Sledge et al. 2005
bf182	5	0	F:TAGAACGGAATCGAGTGGAGAT R:GAGGTTGAGTACGAAGGTGGAG	9	0.826	0.803	Li et al. 2011; Narasimhamoorthy et al. 2012; Sledge et al. 2005
aa05	5	3.597	F:CCTTCTGCCATTCATTTCACTT R:CTTCAAAGGGTCATCAAATCAC	14	0.856	0.839	Li et al. 2011; Narasimhamoorthy et al. 2012; Sledge et al. 2005
be149	5	9.899	F:GTGTTTGGGAGATTTTGAGGAG R:GCATGATAGCAAGTGGAACCATA	5	0.664	0.598	Li et al. 2011; Narasimhamoorthy et al. 2012; Sledge et al. 2005
tc106861	5	11.94	F:GCAGGGCTGAGACTCCAGTA R:AGCCCTGCTTTTTCTCCTCT	5	0.614	0.556	Li et al. 2011; Narasimhamoorthy et al. 2012; Sledge et al. 2005
aw776153	5	17.326	F:TGGGTGGAGGAAATTACGAC R:CCACATATGTTGCTGTTTCCA	6	0.678	0.611	Li et al. 2011; Narasimhamoorthy et al. 2012; Sledge et al. 2005
aw369	5	21.699	F:GCGCTCATCATCTTCATCTAAA R:AGAATTGAGACATGGCAGAGG	9	0.646	0.611	Li et al. 2011; Narasimhamoorthy et al. 2012; Sledge et al. 2005
aw686836	5	33.362	F:TTTTATTTGTGGTCATTAGCCTC R:TGAAACCAAGATCCCCACACA	18	0.57	0.54	Li et al. 2011; Narasimhamoorthy et al. 2012; Sledge et al. 2005
mtic238	5	39.654	F:TTCTTCTTCTAGGAATTTGGAG R:CCTTAGCCAAGCAAGTAAAA	40	0.9	0.892	Li et al. 2011; Narasimhamoorthy et al. 2012; Sledge et al. 2005
be100	5	54.865	F:GCATTAGCACCCTCATTCATATC R:TGCAGAGACTTTTGAACACCTT	9	0.73	0.688	Li et al. 2011; Narasimhamoorthy et al. 2012; Sledge et al. 2005
bf69	6	37.449	F:CTCTCACCAAACCCACTTCC R:TTGAAGTTGGTGGAACAGCA	13	0.741	0.701	Li et al. 2011; Narasimhamoorthy et al. 2012; Sledge et al. 2005
aw01	6	62.221	F:ACCTGTTCTAAGGGAGATTTCG R:CAGGGGAAGCATACAAAACC	7	0.742	0.698	Li et al. 2011; Narasimhamoorthy et al. 2012; Sledge et al. 2005
mtic14	6	64.616	F:CAAACAAACAACACAAACATGG R:CCCATTGATTGGTCAAGGTT	5	0.548	0.454	Li et al. 2011; Narasimhamoorthy et al. 2012; Sledge et al. 2005
afctt1	7	48.204	F:CCCATCATCAACATTTTCA R:TTGTGGATTGGAACGAGT	21	0.883	0.872	Li et al. 2011; Narasimhamoorthy et al. 2012; Sledge et al. 2005
aw326	7	52.543	F:GCATATCCATTCCAAGTTCATC R:ACTTTCTTCCTCATTGCTCTGC	30	0.779	0.75	Li et al. 2011; Narasimhamoorthy et al. 2012; Sledge et al. 2005
afct45	7	53.486	F:TAAAAAACGGAAAGAGTTGGTTA R:GGCCATCTTTTCTTTTGCTTC	17	0.782	0.752	Li et al. 2011; Narasimhamoorthy et al. 2012; Sledge et al. 2005
bi40	7	53.705	F:GTGTCGATCAAGGAGGCAAT R:CCAACAAAAATCCCATCACC	8	0.691	0.629	Li et al. 2011; Narasimhamoorthy et al. 2012; Sledge et al. 2005
mtic470	7	58.108	F:GGTTCGTGTATTTGTTCGAT R:CCCTTCACAGAATGATTGAT	4	0.397	0.321	Li et al. 2011; Narasimhamoorthy et al. 2012; Sledge et al. 2005
bf163	7	58.269	F:GGCACCTTTGGAACTCATTTT R:GCCTTACCCTCTCAACCAATAA	19	0.682	0.625	Li et al. 2011; Narasimhamoorthy et al. 2012; Sledge et al. 2005
bg645450	7	62.406	F:CGTAAACAAAGAAAAGCTTGAGA R:GGGCAGGAACAGATCCTTGAA	8	0.635	0.566	Li et al. 2011; Narasimhamoorthy et al. 2012; Sledge et al. 2005
aw352	7	62.873	F:ACGTTCCTCCTTCATCTCGTAA R:ATCTCCTCGTGTATTCCTTCCA	4	0.561	0.476	Li et al. 2011; Narasimhamoorthy et al. 2012; Sledge et al. 2005
bg288	7	63.264	F:TCGGATGATGATGAAGAAGTGT R:GAAGGAGAAAAGGTGAGGGTTT	8	0.782	0.749	Li et al. 2011; Narasimhamoorthy et al. 2012; Sledge et al. 2005
bf24	7	64.142	F:TTGAAAATTGGGAACGGAAA R:GTTGGAGTGGGAAATTGCAG	26	0.545	0.531	Li et al. 2011; Narasimhamoorthy et al. 2012; Sledge et al. 2005
aw254	7	78.887	F:TATATGCTTGTTGAGGCCACTG R:CACATCTTCGTCATCATCTTCA	6	0.453	0.408	Li et al. 2011; Narasimhamoorthy et al. 2012; Sledge et al. 2005
aw255	8	0.045	F:TCTCTCCATCATCACCATCATC R:TGCTTGAACTTTGAGTCTTGGA	8	0.663	0.631	Li et al. 2011; Narasimhamoorthy et al. 2012; Sledge et al. 2005
aw325	8	3.906	F:TCTGTAAGAGGGTCACTGCGTA R:GCTTGTTGTTGTTGTTGATGCT	8	0.641	0.579	Li et al. 2011; Narasimhamoorthy et al. 2012; Sledge et al. 2005
mtic135	8	32.082	F:GCTGACTGGACGGATCTGAG R:CCAAAGCATAAGCATTCATTCA	28	0.637	0.623	Li et al. 2011; Narasimhamoorthy et al. 2012; Sledge et al. 2005
al367160	8	42.159	F:CCCCATTGACGCATTCTTAC R:TCCTCAACCAACCACTTCCT	9	0.428	0.379	Li et al. 2011; Narasimhamoorthy et al. 2012; Sledge et al. 2005
mtic188	8	49.434	F:GGCGGTGAAGAAGTAAACGA R:AATCGGAGAAACACGAGCAC	23	0.894	0.887	Li et al. 2011; Narasimhamoorthy et al. 2012; Sledge et al. 2005
bi116	8	56.126	F:CACACTTTCTCGTTTGCTCTCT R:TCAACCCTTCAGATTTTCTTCC	7	0.327	0.303	Li et al. 2011; Narasimhamoorthy et al. 2012; Sledge et al. 2005
bf173	8	57.785	F:ACGGTATCTGGAACGATCTCAC R:AACTCCGCTCTATGCAGCTATC	12	0.732	0.695	Li et al. 2011; Narasimhamoorthy et al. 2012; Sledge et al. 2005
bg132	8	58.811	F:TTTTCTTTGACTAGCCCACCAC R:TCCTCCTCTGCTTCTTCATTTT	6	0.489	0.456	Li et al. 2011; Narasimhamoorthy et al. 2012; Sledge et al. 2005
bi112	8	59.529	F:TCCCTTCTTTCTGGTTCCATT R:AAATAGCTTTCCAGCGTTTCAC	4	0.705	0.657	Li et al. 2011; Narasimhamoorthy et al. 2012; Sledge et al. 2005
maa660870	8	61.073	F:GTACATCAACAACTTTCTCCT R:ATCAACAAAATTCATCGAAC	21	0.823	0.804	Li et al. 2011; Narasimhamoorthy et al. 2012; Sledge et al. 2005
bg232	8	61.261	F:TGCCTTTGATTAGTGCTGACAT R:CTCTGCTCCCATCTACTTCACA	7	0.575	0.484	Li et al. 2011; Narasimhamoorthy et al. 2012; Sledge et al. 2005
References
Li X, Wang X, Wei Y, Brummer EC. Prevalence of segregation distortion in diploid alfalfa and its implications for genetics and breeding applications. Theor. Appl. Genet. 2011, 123, 667–679.
Sledge MK, Ray IM, Jiang G. An expressed sequence tag SSR map of tetraploid alfalfa (Medicago sativa L.). Theor. Appl. Genet. 2005, 111, 980–992.
Narasimhamoorthy B, Bouton JH, Olsen KM, Sledge MK. Quantitative trait loci and candidate gene mapping of aluminum tolerance in diploid alfalfa. Theor. Appl. Genet. 2007, 114, 901–913.
