# Supplementary material for: Molecular Diversity and Population Structure of a Worldwide Collection of Cultivated Tetraploid Alfalfa (Medicago sativa subsp. sativa L.) Germplasm as Revealed by Microsatellite Markers
Source: PLoS One. 2015 Apr 22;10(4):e0124592. doi: 10.1371/journal.pone.0124592 (PMC4406709; doi:10.1371/journal.pone.0124592)
Supplement: S3 Table — (XLSX) [file pone.0124592.s006.xlsx]

## Sheet: Sheet1
S3 Table. Membership of alfalfa accessions to clusters as determined by model-based analysis using STRUCTURE.
Accession No.	Origin of country	Pop A-1	Pop A-2	Pop A-3	Pop B-1	Pop B-2
CF032060	China	0	0	0	0	8
CF005400	China	0	0	0	0	8
CF000028	China	0	0	0	0	8
CF032020	China	0	1	0	1	6
CF037901	China	0	6	0	1	1
CF001171	China	0	0	0	2	6
CF002722	China	0	0	0	4	4
CF003223	China	0	0	0	1	7
CF005567	China	0	0	0	0	8
PI434596	Japan	1	3	0	0	0
PI256337	Pakistan	0	2	0	2	0
PI445874	Pakistan	0	3	0	0	1
PI163107	India	0	3	0	1	0
PI179702	India	0	2	0	2	0
PI180303	India	0	3	0	1	0
PI208115	Afghanistan	0	2	0	2	0
PI211609	Afghanistan	0	1	2	1	0
PI212104	Afghanistan	0	0	2	2	0
PI198963	Cyprus	0	0	3	1	0
PI167068	Turkey	0	0	3	1	0
PI170532	Turkey	1	1	2	0	0
PI170551	Turkey	0	0	3	1	0
PI171720	Turkey	0	0	1	3	0
PI172985	Turkey	0	0	4	0	0
PI178982	Turkey	0	0	4	0	0
PI182240	Turkey	0	0	4	0	0
4P550	Syria	3	1	0	0	0
4P556	Syria	3	1	0	0	0
PI502474	Armenia	1	1	2	0	0
PI217648	Iraq	0	4	0	0	0
PI201863	Iran	0	3	1	0	0
PI243224	Iran	1	2	1	0	0
PI440517	Kazakhstan	0	0	0	4	0
PI502459	Kazakhstan	0	0	0	3	1
PI486209	Uzbekistan	0	1	3	0	0
PI215671	Sweden	4	0	0	0	0
PI258756	Russia	2	0	0	1	1
PI202731	Spain	3	1	0	0	0
PI210763	Spain	1	0	3	0	0
PI244317	Spain	4	0	0	0	0
PI420400	Spain	1	3	0	0	0
PI206574	Greece	1	0	3	0	0
PI206110	France	4	0	0	0	0
PI206111	France	4	0	0	0	0
PI286380	France	4	0	0	0	0
PI418217	France	3	1	0	0	0
PI435317	Canada	4	0	0	0	0
PI442810	Canada	4	0	0	0	0
PI452482	Canada	4	0	0	0	0
PI468008	Canada	4	0	0	0	0
PI467926	USA	4	0	0	0	0
PI467929	USA	4	0	0	0	0
PI467910	USA	4	0	0	0	0
PI467916	USA	3	1	0	0	0
PI467917	USA	1	0	2	1	0
PI467922	USA	4	0	0	0	0
PI467901	USA	2	0	1	1	0
PI422246	Mexico	0	4	0	0	0
PI422516	Venezuela	0	4	0	0	0
PI205634	Argentina	0	4	0	0	0
PI434600	Argentina	3	1	0	0	0
PI458916	Argentina	3	1	0	0	0
PI478448	Bolivia	1	2	1	0	0
PI172188	Peru	0	3	1	0	0
PI247789	Peru	0	4	0	0	0
PI478539	Peru	0	4	0	0	0
PI478572	Peru	0	4	0	0	0
PI478565	Peru	0	4	0	0	0
PI208683	Algeria	3	0	1	0	0
PI435231	Egypt	0	4	0	0	0
4P340	Libya	3	0	1	0	0
PI516800	Morocco	0	4	0	0	0
PI516824	Morocco	0	4	0	0	0
PI516902	Morocco	1	2	1	0	0
4P406	Sudan	3	1	0	0	0
Total		96	96	49	36	59
